# Supplementary material for: Fetal Growth Restriction: Comparison of Biometric Parameters
Source: J Pers Med. 2022 Jul 11;12(7):1125. doi: 10.3390/jpm12071125 (PMC9317726; doi:10.3390/jpm12071125)
Supplement: Supplementary file 1 [file jpm-12-01125-s001.zip]

Archive with 1 entries (1 files):
- Supplements.pdf
